# Supplementary material for: Brevetoxin Metabolites: Emerging Toxins in French Shellfish Determined by LC-MS/MS and ELISA
Source: Mar Drugs. 2026 Feb 3;24(2):67. doi: 10.3390/md24020067 (PMC12941574; doi:10.3390/md24020067)
Supplement: Supplementary file 1 [file marinedrugs-24-00067-s001.zip]

Archive with 1 entries (1 files):
- marinedrugs-4048496-supplementary-final version.pdf
